# Supplementary material for: A Cell-Based Screen Reveals that the Albendazole Metabolite, Albendazole Sulfone, Targets Wolbachia
Source: PLoS Pathog. 2012 Sep 20;8(9):e1002922. doi: 10.1371/journal.ppat.1002922 (PMC3447747; doi:10.1371/journal.ppat.1002922)
Supplement: Table S1 — Asymmetric distribution of Wolbachia in mitotic JW18 cells. (XLS) [file ppat.1002922.s003.xls]

## Sheet: Sheet1
	mitotic phase	Wolb distribution		"n"
		even	asymm
	prophase	-	6	6
	prometaphase	2	13	15
	metaphase	4	8	12
	anaphase	-	4	4
	telophase	4	15	19
	total	10	46	56
