# Supplementary material for: A Cell-Based Screen Reveals that the Albendazole Metabolite, Albendazole Sulfone, Targets Wolbachia
Source: PLoS Pathog. 2012 Sep 20;8(9):e1002922. doi: 10.1371/journal.ppat.1002922 (PMC3447747; doi:10.1371/journal.ppat.1002922)
Supplement: Table S2 — Wolbachia -depleting compounds identified by automated screening assay. (XLS) [file ppat.1002922.s004.xls]

## Sheet: Sheet1
Library	Name	CID	Placement with respect to normalized hit range (from 0-1)	toxicity assessment	FDA-approved?
Spectrum Collection	1-METHYLXANTHINE	80220	0.243902	non-tox	no
Spectrum Collection	ACETYL ISOALLOGAMBOGIC ACID	not yet assigned	0.292683	non-tox	no
Spectrum Collection	CETRIMONIUM BROMIDE	5974	0.4	non-tox	no
Spectrum Collection	DICHLOROPHENE	3037	0.604167	non-tox	no
Spectrum Collection	estradiol propionate	19571	0.377778	non-tox	yes
Spectrum Collection	ginkgetin, K salt	5271805	0.365854	non-tox	no
Spectrum Collection	penfluridol	33630	-0.294118	non-tox	no
Spectrum Collection	2,3-dihydroxy-4-methoxy-4'-ethoxybenzophenone	6728940	0.0731707	moderate	no
Spectrum Collection	gitoxigenin diacetate	608895	0.0294118	moderate	no
Spectrum Collection	daunorubicin	30323	-0.588235	moderate	yes
Spectrum Collection	doxorubicin	31703	-0.648649	moderate	yes
Spectrum Collection	mitoxantrone hydrochloride	4212	0.05	toxic	yes
Spectrum Collection	epirubicin hydrochloride	65348	0.06	toxic	yes
Spectrum Collection	teniposide	452548	0.46	toxic	yes
Spectrum Collection	merbromin	24838197	-0.529412	unclear	no
Spectrum Collection	pararosaniline pamoate	11980056	-0.382353	unclear	no
Spectrum Collection	pyrvinium pamoate	54698174	-0.323529	unclear	yes
Spectrum Collection	totarol acetate	484401	-0.121951	unclear	no
NCI Compounds	2-[(E)-2-nitroethenyl]-1H-indole	5382764	0.61	non-tox	no
NCI Compounds	3-hydrazinyl-1,2,4-triazol-4-amine	5458360	0.78	non-tox	no
NCI Compounds	(2,5-dioxopyrrol-1-yl)methyl propanoate	227681	0.83	non-tox	no
NCI Compounds	Squoxin aka 1,1-Methylenedi-2-naphthol	14187	0.74	non-tox	no
NCI Compounds	7-(benzyloxy)-4-hydroxy-3-quinolinecarboxylic acid	328505	0.733333	non-tox	no
NCI Compounds	4-benzylsulfonyl-7-nitro-2,1,3-benzoxadiazole	313612	-0.48	non-tox	no
NCI Compounds	6-methoxy-N-(2-piperidin-1-ium-2-ylethyl)quinolin-8-amine chloride	5351645	-0.43	non-tox	no
NCI Compounds	iodo-Prototryptochrome, aka 6,13-diimino-7a-iodo-6,7,7a,12a,12b,13,14,14a-octahydrodiindolo[3,2,1-de:3,2,1-ij][1,5]naphthyridine-7,14-diol	273178	-1.03448	non-tox	no
NCI Compounds	2-[4-amino-6-(3,5,5-trimethyl-4H-pyrazol-1-yl)-1,3,5-triazin-2-yl]-3-(5-nitrofuran-2-yl)prop-2-enenitrile	393949	0.2	non-tox	no
NCI Compounds	2-[(E)-1-[4-(4-acetylphenoxy)phenyl]ethylideneamino]guanidine nitrate	5351213	0.6	non-tox	no
NCI Compounds	2-[2-(1,3-benzothiazol-2-ylsulfanyl)acetyl]-[1,3]thiazolo[2,3-b][1,3]benzothiazol-9-ium-1-olate	5458770	-0.86	non-tox	no
NCI Compounds	3-(4-Methoxyphenyl)-8H-thieno[2,3-b]pyrrolizin-8-one	385455	0.82	moderate	no
NCI Compounds	(4Z)-4-[(4-dimethylaminophenyl)methylidene]-1-methyl-2-phenylpyrazolo[1,5-a]indol-1-ium-6-ol; trifluoromethanesulfonate	5469862	-0.85	moderate	no
NCI Compounds	pyronin B	16524	0.45	moderate	no
NCI Compounds	4-methoxy-2-nitrobenzo[e][1]benzofuran	100603	0.3	toxic	no
NCI Compounds	benzofurazan, 4-(4-methyl-1-piperazinyl)-7-nitro-, 3-oxide	42640	0.29	toxic	no
NCI Compounds	mitomycin B	27590	-0.1	toxic	no
NCI Compounds	quinolinium, 6-ethoxy-2-[2-(8-hydroxy-5-methyl-7-quinolyl)vinyl]-1-methyl- iodide	5351899	-0.17	toxic	no
NCI Compounds	(2Z)-3-ethyl-2-[(E)-3-(3-ethyl-1,3-benzothiazol-3-ium-2-yl)-2-methylprop-2-enylidene]-1,3-benzothiazole iodide	5351210	-0.12	toxic	no
NCI Compounds	N,N'-bis(1-nitroacridin-9-yl)propane-1,3-diamine	391439	0.16	toxic	no
NCI Compounds	daunomycin	83851	-0.96	toxic	no
NCI Compounds	cinerubin B	5351490	-0.85	toxic	no
